# Supplementary material for: Root stomata in Conium maculatum (Apiaceae): anatomically verified occurrence and a comparative survey across Apioideae
Source: AoB Plants. 2026 Feb 10;18(1):plag001. doi: 10.1093/aobpla/plag001 (PMC12888389; doi:10.1093/aobpla/plag001)
Supplement: plag001_Supplementary_Data [file plag001_supplementary_data.zip]

Archive with 3 entries (3 files):
- Fig S1.jpg
- Table S1.docx
- Table S2.docx
